# Supplementary material for: Promising Effect of High Dose Ambroxol Treatment on Neurocognition and Motor Development in a Patient With Neuropathic Gaucher Disease 2
Source: Front Neurol. 2022 Jun 6;13:907317. doi: 10.3389/fneur.2022.907317 (PMC9207411; doi:10.3389/fneur.2022.907317)
Supplement: Supplementary file 1 [file Data_Sheet_1.ZIP]

Archive with 1 entries (1 files):
- GD2 komprimiert 2.m4v
